# Supplementary material for: Safety and Non-Inferiority Evaluation of Two Immunization Schedules with an Inactivated SARS-CoV-2 Vaccine in Adults: A Randomized Clinical Trial
Source: Vaccines (Basel). 2022 Jul 6;10(7):1082. doi: 10.3390/vaccines10071082 (PMC9323976; doi:10.3390/vaccines10071082)
Supplement: Supplementary file 1 [file vaccines-10-01082-s001.zip]

Archive with 2 entries (2 files):
- vaccines-1768725-supplementary.pdf
- vaccines-1768725-Supplementary_Appendix.pdf
